# Supplementary material for: Optimal Vase Solution for Gerbera hybrida Cut Flower Keeping Fresh by Activating SA and Cytokinin Signaling and Scavenging Reactive Oxygen Species
Source: Biology (Basel). 2024 Dec 28;14(1):18. doi: 10.3390/biology14010018 (PMC11761233; doi:10.3390/biology14010018)
Supplement: Supplementary file 1 [file biology-14-00018-s001.zip › Supplementary Table S1.xlsx]

## Sheet: Sheet1
Preservative	Number	Type	Concentration gradient（mg/L）
			1	2	3
Antibacterial agent	A	TP	50	100	150
	B	COS	50	100	150
Organic acid	C	CA	50	100	150
	D	SA	50	100	150
Inorganic salt	E	CaCl2	50	100	150
	F	NaCl	50	100	150
	CK	-	-	-	-
