# Supplementary material for: Optimal Vase Solution for Gerbera hybrida Cut Flower Keeping Fresh by Activating SA and Cytokinin Signaling and Scavenging Reactive Oxygen Species
Source: Biology (Basel). 2024 Dec 28;14(1):18. doi: 10.3390/biology14010018 (PMC11761233; doi:10.3390/biology14010018)
Supplement: Supplementary file 1 [file biology-14-00018-s001.zip › Supplementary Table S2.xlsx]

## Sheet: Sheet1
Name	mRNA Sequence	Primer-F	Primer-R
GjActin6		ATGGTGAACTCCCACACTCAGAAG	CAGGATGAAGATGAGGATGACAAGA
Unigene0032834(TGA1)	GCTTATGTTCAACAATTGGAAACGGGCCGTTTAAAGTTGGCACAATTGGAGCAAGAACTT GAGCGAGCCCGACAACAGCGTGTGTACGGGGGTCTGCTAAACACAACCAATGGTCTATTA TCTGCGAATGTCAACCCAGGTATCGCCGCATTTGAAATGGCATATGATTTATGGGTTTCC GAGCAACAAAAAAAAGATTGTGAACTTAAAGACGTGTTGCAAACTCACGTGAGCGACTTA GAGCTTCGAATATATGTGGATAGTGGCTTAAACCATTATTACGAGCTTTTTCAAATGAAG GCCAATGCAACAAAAGCCGATGTGTTTTATTTTATGTACGGGTTGTGGAGAACACCGGTT GAGAGGTTTTTTCAGTGGCTCGGAGGACCACGA…	TTTTCAGTGGCTCGGAGGAC	GATGCTCTGAGCCAGGGTTT
Unigene0071941(TGA4)	GGTGTATACGGGGGTTTGTTGAATACGGGCGCCGGTTTGTTATCTGGTAATGCTGTTAAT TCAGGGATTGCTACATTCGAAATGGAGTATGATTTGTGGGTCGTGGAGCAACAAAAAAAG GACGGTGAGCTTCGGAAAGTGTTGTTGACTCATACGAGTGATATTGAGCTTCGTATGTTT GTTGAAAGTGGGTTAAACCACTACTACAAGCTTTTTCGAATGAAAGCCGATGCCGCAAAA GCCGACGTGTTTTATTTGATGAACGGGTTGTGGAGAACACCGGTCGAGCGCTTCTTCCAG TGGATTGGCGGATTCCGGCCATCTGAGCTCTTATACATATTAATGCCACAAATCGAGTCA TTAACGGATACACAGCTAGTGAATGTGTCAAGC…	TCTTGAACCAGGCGGATCAC	GACGAGCTGACCAAAGGGAA
Unigene0038129(NPR1)	ATGGCAAATTATTCTGAACCATCATCATCCATAAGCTTCACTTCACCTTCTCATTTATCC AATGGCTCTAATGGCTACAACATATCTTCGTCTTCGATCTCCGAACCTCGATCAAATCTC GAAATAATCAGCTTAAACAAGCTCAGTACCAACTTAGGTAAACTCTTGCTTGATTCGGAT TCGAATTCTGATTCGAGTTACGGCGATGCCGTGGTTGTAGTAGAAGGCACCTCTGTGTGC ATTCATAGGTGTATTTTAGCTGCTAGAAGTAACTTTTTTAGCAATTTGTTTAAGGAAAGT AAAGATTGTGTCGAAAAAGATGGTAAATTTAGGTACATTATGAGTGAGATTTTGCCGTTT GGGAATGTTGGGTATGATGCTTTTGTTGTGTTT…	AGTGTCGTCTTCAGCTGTCG	TCTCCATTGCCAGTTTCGCT
Unigene0002208(RBOHA)	GGAGGCGGATTTGGGCGTCACGAGCGCCGGTGGGCCTCCGACACCGTGCCGGATAATATG TTGAGTGGTAGTTCTTCGCCGGCGTATACTGATACGTCGTCGGTGAATCCAGGCGAGGAG TTTGTGGAGGTTACTCTTGATCTTCAGGATGACGATACTATTGTTCTACGTAGTGTTGAG CCGGCGACGGTGATCCACGTGGAGAATGACGTCGGAGGAGGTATGGAGAATCCGGCATCG ACGAGGTCGTCTCGATCGCCGACAATGCGACGGAGCTCATCTAATCGATTTCGGCAGTTT TCACAGGAGTTGAAGGCGGAGGCGGTGGCGAAAGCGAGACAGTTCTCGCAGGAGCTCCGG CGGTTTCCTTGGAGTTACGGTCACACGGCACGG…	CAAGCCTCCCCAGTTTCGAT	AGGCCTCCGAGAATACCCTT
Unigene0018209(IPT1)	ATCGTCTTCTTCATCAAAACCTAATTCCTTATGAGACTACCATTTTCGCCACCATTAACA ATTTCAAATCTCCATCGATTCAAATTCTTTTCATCGTTTTTCACCTTCTTTCAACCCGCC GTTTCTTCTTCCAGGTGGGTTAATCGAATCCATATGGACCATTCCGCCATCGCCGCCGTA ACGGCAACTGTTTCCCCGACTGTCCGTCGCCGGCGACGGAAGGTTGTTGTGATAATGGGC CCAACCGGCGCCGGAAAATCCAGGCTCTCGATCGACCTTGCTACTCGGTTTTTCGAAAAC GGTGAGATTATAAACTCTGATAAAATGCAGGTCTACCGTGGACTTGATATCACCACGAAT AAAATCACGATGGAAGAACAAATGGGTGTCCCG…	TGGATTCCGGCATGTTCGAA	GCCCCATCTCATCCTCATCG
Unigene0018901(IPT9)	ATGAGTACTGTCGTCGGAAGGTTTAGCATGAATGTTCTCCGACAGTCCTACACATCGGCG GCGACATCTCTCATCCCCCATTCCTCCCTCTTCTTCTTCGTACACCGCCGGAATTGCTGC CGGCGACGGCTGTTTAGTACCTTCCACTGCTCCTCGTCCGCAAAGCCGAAGGAGAAAGTC ATTGTTATATCTGGACCTACCGGCGCCGGAAAAAGCAGGCTCGCATTAGAACTCGCTAAA AAGCTTAATGGCGAAATCATTAGCGCAGACTCTGTCCAGGTGTATCAAGGACTTAATGTT GGATCTGCAAAGCCTTCTATGAGTGAAAGACAGGAAGTCCCGCATCATTTAATTGACATA TTGCACCCTGCTGAAGAATATTCTGCTGGGACC…	TGGAAGTGCAATCGGAGCTT	TGCGACGTAAACGGTACCAA
Unigene0005190(KCS5)	CACACCTCCATTCTTCTCCTCATAACCCTAATCGTTGCAATCTCCATTAAAGCTTTCCAA CAAGCTCCATTTCACCTCTCTTTGATCCACACAGTCACCTTTACTTTCCTAACCATATGT ATCCTCACCTTCTACTACATGACCAGGCCGCGAACCGTTTATCTAATGGATTTCGCGTGT TTCAAGCCGCCTTCCATGTTTCGTGTGCCGTATGCAACCGCATGCGAACACGGACGCATC CTCTTAGCATCGCAGCCCAAAAGCATTGCTTTCCAAGTCAGAATCTTTGACAGGTCTGGT TTGGGTGAAGAAACATGCTTACCACACCCCCTACATTACTTACCACCAAACCCTAATTTG TTGGACGCTAGAGATGAGTCTGAGTTAGTCATT…	TTCCGGTGACAGAGCAACTC	ATCCTTGACGCCTCCACATG
Unigene0031995(CUT1)	CCTTCCAAAATGCCCGACTTCTCCTCCTCCGTCAAGCTCAAGTACGTCAAGCTCGGCTAC CAGTACCTGGTCAACCACATCCTAACATTCTTACTCATTCCCATCATCGCCGCCGTCGCC GTCGAGCTCATCCATATCGGACCGGAGGAAATCGTCGCAACTGTCAGATCTCTCCGGTTA GATCTGATTCAAATACTATGCTCATCGTTTCTAATCCTGTTTATCTCTACTGTCTATTTC ATGTCAAAACCTAGATCTGTTTACCTCGTCGACTACACCTGCTACAAAGCTCCGTTCACT TGCCGTGTTCCGTTCTCCACCTTCATGGAACACTCGCGGTTGATCCTCAAGGATAATCCT AAAAGCGCCGATTTCCAGATGCGGATTCTGGAA…	GCCGGCGACTCGTTAAAATC	TGCAGAAGTGTTCAAACGCG
Unigene0076941(KCS6)	ACCACACTCAACGGAAGAAATGGCGTCGCAGTCAAGATTCAACAACTCCGGCAACCACTT CCCAACTTTCTAGCCAGTGTCAAACTAAAATACGTCAAATTAGGCTACCACTACCTCATC ACCCACCTCCTCGCCGTCAGTCTCCTCCCCTTAATCGCCGTCACCGCCGTGCACGCCGGC CAGTTAAACCTTGAAGACGTCGGAAACCTGTATCTCCACATGCAGTACAACCTCCTCGCC GTCATGGTGTTTTCCGGCGCTGCCGTGCTTGGGTTAACAGTCTATCTCATGACCCGACCC AGACCCGTTTACCTCGTCGACTACTCGTGTTACCGGCCGCCGGACGACCTGAAAGTGAAG TTCGACGTGTTCATGGAACACTCGAGGTTACAC…	AAGACAACGCCGGAAAAACG	AAGAACCAGTGGGCCTAACG
