# Supplementary material for: Optimal Vase Solution for Gerbera hybrida Cut Flower Keeping Fresh by Activating SA and Cytokinin Signaling and Scavenging Reactive Oxygen Species
Source: Biology (Basel). 2024 Dec 28;14(1):18. doi: 10.3390/biology14010018 (PMC11761233; doi:10.3390/biology14010018)
Supplement: Supplementary file 1 [file biology-14-00018-s001.zip › Supplementary Table S3.xlsx]

## Sheet: Sheet1
Number	Code variable level			Real variable level			Vase life (d)
	T1	T2	T3	COS/(mg/L)	CA/(mg/L)	CaCl2/(mg/L)	Test results	Predictive value
1	-1	0	1	50	100	150	9.8	9.9
2	0	0	0	100	100	100	14.7	14.5
3	1	0	-1	150	100	50	11.3	11.3
4	0	-1	-1	100	50	50	11.7	11.8
5	0	0	0	100	100	100	14.2	14.5
6	-1	-1	0	50	50	100	10.8	10.4
7	0	1	-1	100	150	50	10.8	10.4
8	1	-1	0	150	50	100	12.5	12.4
9	0	-1	1	100	50	150	10.2	10.6
10	-1	0	-1	50	100	50	12	12.3
11	0	0	0	100	100	100	14.3	14.5
12	1	0	1	150	100	150	12	11.7
13	0	0	0	100	100	100	14.7	14.5
14	0	0	0	100	100	100	14.5	14.5
15	-1	1	0	50	150	100	10.8	10.9
16	1	1	0	150	150	100	9.2	9.6
17	0	1	1	100	150	150	9.8	9.7
