# Supplementary material for: Optimal Vase Solution for Gerbera hybrida Cut Flower Keeping Fresh by Activating SA and Cytokinin Signaling and Scavenging Reactive Oxygen Species
Source: Biology (Basel). 2024 Dec 28;14(1):18. doi: 10.3390/biology14010018 (PMC11761233; doi:10.3390/biology14010018)
Supplement: Supplementary file 1 [file biology-14-00018-s001.zip › Supplementary Table S4.xlsx]

## Sheet: Sheet1
Soruce of variation	Sum of squares	df	Mean square	F value	P value
Model	55.76	9	6.2	40.23	< 0.0001
A	0.32	1	0.32	2.08	0.1926
B	2.65	1	2.65	17.18	0.0043
C	2	1	2	12.99	0.0087
AB	2.72	1	2.72	17.68	0.004
AC	2.1	1	2.1	13.65	0.0077
BC	0.06	1	0.06	0.41	0.5444
A2	9.51	1	9.51	61.72	0.0001
B2	19.51	1	19.51	126.68	< 0.0001
C2	12.2	1	12.2	79.25	< 0.0001
Residual error	1.08	7	0.15
Lack of fit	0.87	3	0.29	5.58	0.0651
Pure error	0.21	4	0.052
Sum	56.84	16
