# Supplementary material for: Optimal Vase Solution for Gerbera hybrida Cut Flower Keeping Fresh by Activating SA and Cytokinin Signaling and Scavenging Reactive Oxygen Species
Source: Biology (Basel). 2024 Dec 28;14(1):18. doi: 10.3390/biology14010018 (PMC11761233; doi:10.3390/biology14010018)
Supplement: Supplementary file 1 [file biology-14-00018-s001.zip › Supplementary Table S6.xlsx]

## Sheet: Sheet1
Samples	Raw Data(bp)	Clean Data(bp)	GC content(%)	Q20(%)	Q30(%)
CK-F1	6544878300	6490437996	44.51	97.4	92.98
CK-F2	5555295600	5516009517	44.48	97.41	93.02
CK-F3	5904379500	5862785345	44.58	97.54	93.2
T1	6416424000	6366797835	44.32	97.53	93.18
T2	5659846800	5616041006	44.26	97.56	93.34
T3	6405948300	6361953783	44.4	97.46	93.06
